# Supplementary material for: Feasibility of multiorgan risk prediction with routinely collected diagnostics: a prospective cohort study in the UK Biobank
Source: BMJ Evid Based Med. 2024 May 6;29(5):e112518. doi: 10.1136/bmjebm-2023-112518 (PMC11503151; doi:10.1136/bmjebm-2023-112518)
Supplement: online supplemental file 2 [file bmjebm-29-5-s002.xlsx]

## Sheet: Remote model
Category	Term	Stroke	DEM	MI	AF	HF	CKD	FLD	ALD	Cirr	LF
	Surv(10)	0.990842	0.995404	0.986714	0.982036	0.993273	0.976296	0.994991	0.999858	0.997768	0.999206
Demographics	Age (per 5 years)			0.238343	0.413316	0.187896	0.088397			0.100572
Demographics	Age squared (age/100)^2	0.061354	0.127417		0.0161253	0.0393864	0.0549192	-0.0170651
Demographics	Sex	0.336713	0.366883	0.945326	0.0886591	0.466935	-0.352248	-0.298661	0.970362
Demographics	Townsend deprivation index	0.0351732	0.0413837		0.0126492			0.0116701	0.0563987
Demographics	Post-secondary education		-0.197711	-0.744861	-0.0280428	-0.089577	-0.147391	-0.109609
Demographics	Non-white ethnicity			0.109504	-0.308588		0.17222
Physical measures	Height (m)			-1.26761	2.70514			-1.90501	-2.86748
Physical measures	BMI: Overweight			0.149474	-0.103168	-0.0721512	0.0676297	0.467355	-0.253913	-0.256842
Physical measures	BMI: Obese 1 (30-35)			0.134448			0.072986	0.630235
Physical measures	BMI: Obese 2 (> 35)				0.142089	0.268811		0.504286
Physical measures	Waist circumference				0.00400605	0.00918816	0.000941597	0.0815227		0.0104303
Physical measures	Weight (kg)		-0.015933		0.0108651	0.00296669	0.00805201	0.0123094
Physical measures	Waist-hip ratio		0.977401	1.67242			1.12441	5.91353	4.25287	2.85452	5.13703
Physical measures	Pulse rate < 60			0.0772199	0.234326			-0.23812
Physical measures	Pulse rate > 90			-0.063858		0.191073	0.0481665	0.153626		0.362082
Physical measures	SBP (10 points)			0.0698501				0.0313372
Physical measures	SBP Squared	0.401317			0.121721	0.205762	0.312586
Lifestyle	Current smoker	0.471484		0.430648	0.241504	0.354334			0.301968	0.459935
Lifestyle	Ex-smoker			0.128641	0.0966486	0.127388		0.120823
Lifestyle	Moderate smoker (10 - 19 per day)			0.346869		0.283525			0.664781
Lifestyle	Heavy smoker (>= 20 per day)	0.409725	0.340425	0.441051		0.290758		0.20695	3.86457	0.288392
Lifestyle	Active (METS ≥ 600)		-0.106694	-0.0532014			-0.103047			-0.271119
Lifestyle	Alcohol intake daily or nearly daily			-0.111202	0.1167	0.145157	-0.163288		1.45161	0.59562	0.578673
Lifestyle	Alcohol intake once a week or more			-0.211649		-0.137394	-0.244402	-0.0953379	0.808725
Lifestyle	Alcohol: Non-drinker		0.237291	0.0869965		0.185911			1.16313	0.400316
Lifestyle	Health: Excellent	-0.288622	-0.239852	-0.217102	-0.154799	-0.377442	-0.249388	-0.375126	-1.14087	-0.383449
Lifestyle	Health: Poor	0.372031	0.494061	0.301739	0.265688	0.387235	0.246008	1.56575	0.195307	0.246433	1.24182
Lifestyle	Lives alone at home		0.0816364			0.193428			0.388764	0.191066
Family history	Family history: Heart disease (more than one rel)			0.2699	0.104841	0.101854	0.078441
Family history	Family history: Heart disease (yes/no)		-0.150448	0.157996	0.0396319			0.109388
Family history	Family history: Dementia (more than one rel)		0.670091	-0.392333
Family history	Family history: Dementia (yes/no)		0.507208	-0.125381	-0.13814	-0.189954
Family history	Family history: Diabetes (more than one rel)								-0.917451
Family history	Family history: Diabetes (binary)							0.148529
Family history	Family history: Stroke (more than one rel)	0.330124
Existing disease	Hypertension			0.161066	0.0936134	0.134226	0.137947	0.142309	0.598603	0.282359
Existing disease	High cholesterol			0.206411			0.116054	0.230015
Existing disease	Diabetes	0.272584	0.388474	0.170854		0.339621	0.410794	0.503191	0.798481	0.719019	0.634096
Existing disease	Chronic obstructive pulmonary disease (COPD)		0.17922	0.131879	0.164988	0.24334	0.17856
Existing disease	Any cancer	0.209322			0.158437	0.150334	0.181333	0.167258		0.310595
Existing disease	Shortness of breath	0.145135		0.233122	1.42207	0.577596		0.229502		0.206206
Existing disease	Syncope, fainting, dizziness, vertigo		0.194316	0.21625	0.0851169		0.0711041	0.119011
Existing disease	Atherosclerosis / peripheral artery disease	0.277733			0.143141	0.185574	0.3082
Existing disease	Venous thromboembolism (DVT/PE)	0.169666	0.161382	0.198391	0.24905	0.245301	0.116088		0.410237	0.401322
Existing disease	Erectile dysfunction			0.0751831	0.0616441		0.0888345		0.204068
Existing disease	Stroke		0.278513		0.178483	0.275484
Existing disease	Transient ischaemic attack (TIA)	0.749677
Existing disease	Cerebrovascular diseases								0.534747
Existing disease	Alzheimer's disease / dementia	0.702038			0.334821
Existing disease	Epilepsy	0.632949	0.729302	0.320239	0.194712
Existing disease	Parkinson's disease		1.91936	0.502408	0.24905	0.638592	0.356764
Existing disease	Multiple sclerosis		0.753836						-14.3533
Existing disease	Migraines							0.110612
Existing disease	Sleep disorder (insomnia, sleep apnoea)		-0.162641						0.187878
Existing disease	Traumatic brain injury		0.605767	0.220566					0.398703
Existing disease	Ischaemic heart disease	0.195894	0.136199	1.57847	0.215217	0.456073
Existing disease	Myocardial infarction	0.271021			0.0538036	0.726701	0.0896698
Existing disease	Cardiac arrhythmia					0.527779	0.15153
Existing disease	Atrial fibrillation	0.695612				0.522989				0.606072
Existing disease	Non-ischaemic cardiomyopathies				0.624876	0.946595	0.660646
Existing disease	Valvular heart disease	0.420801		0.248743	0.882559	0.806795	0.193126
Existing disease	Heart failure	0.193585			4.7325		0.352168
Existing disease	Hypertensive renal disease	0.596309		0.459913	0.376668	0.339386	1.02629				1.12979
Existing disease	Acute kidney injury			0.457334		0.366322	0.959567			0.721243
Existing disease	Chronic kidney disease									0.356481	1.30668
Existing disease	Kidney stones						0.266773
Existing disease	Non-alcholic fatty liver disease			0.305831						0.944664
Existing disease	Alcoholic liver disease	0.509874	1.17834		0.447094					2.40504	1.40222
Existing disease	Liver cirrhosis					0.671377	0.497122				2.90108
Existing disease	Infective/viral hepatitis									0.880269
Existing disease	Gout						0.201756		0.508607
Existing disease	Rheumatoid arthritis		0.36939	0.331011		0.237724
Existing disease	Systemic lupus erythematosus						0.527197
Existing disease	Anxiety disorders							0.147373
Existing disease	Serious mental illness	0.443114	0.726293		0.210749		0.444575
Existing disease	Depression		0.398023	0.0628716			0.0923715	0.210307	0.611794	0.234709
Existing disease	Atypical antipsychotic medication						0.377554	-0.896727		-1.72114
Existing disease	Antihypertensive medication	0.176564	0.201174	0.0840111	0.273409	0.200736	1.53141	1.11029
Existing disease	Statins	-0.213694		-0.292494					-0.576388
Existing disease	Regular steroid tablets		0.244522	0.381135	0.149792	0.436857	0.29554
Existing disease	Insulin use	0.538807	0.584673	0.375732	0.307403	0.364352	0.309613	-0.221829
Existing disease	Any of the specified brain conditions				0.062358			0.0953744
Existing disease	Any of the specified systemic inf conditions	0.173592			0.137821	0.153915	0.155778	0.25405		0.330009
Interactions	Age (per 5 years) x Ex-smoker		0.00062837
Interactions	Age (per 5 years) x Heart failure				-0.35027
Interactions	Age squared x Ischaemic heart disease			-0.0195243
Interactions	Post-secondary education x SBP (10 points)			0.0464773
Interactions	Non-white ethnicity x Alcohol: Non-drinker	-0.584209
Interactions	Current smoker x Waist circumference							0.000366635
Interactions	Current smoker x Infective/viral hepatitis								1.82777
Interactions	Heavy smoker (>= 20 per day) x Weight								-0.0402379
Interactions	Alcohol intake daily or nearly daily x Pulse rate > 90								0.945628
Interactions	Health: Poor x Waist circumference							-0.0122762
Interactions	BMI: Obese 2 (> 35) x Venous thromboembolism (DVT/PE)									-1.24699
Interactions	Waist circumference x Waist-hip ratio							-0.0772911
Interactions	Waist circumference x Shortness of breath				-0.0115341
Interactions	Waist circumference x Antihypertensive medication							-0.00929714
Interactions	Waist circumference x Statins				-0.00134989
Interactions	Weight x Epilepsy								0.00409687
Interactions	Pulse rate > 90 x SBP (10 points)				-0.00102107
Interactions	SBP (10 points) x Antihypertensive medication						-0.075273
Interactions	Shortness of breath x Ischaemic heart disease					-0.44594
Interactions	Myocardial infarction x Atrial fibrillation					-0.59841
Interactions	Antihypertensive medication x Statins							-0.312321

## Sheet: Standard model
Category	Term	Stroke	DEM	MI	AF	HF	CKD	FLD	ALD	Cirr	LF
	Surv(10)	0.991	0.995426	0.989464	0.982906	0.993334	0.976878	0.995462	0.999755	0.9976	0.999241
Demographics	Age (per 5 years)			0.246096	0.431546	0.188766	0.121381			0.0878324
Demographics	Age squared (age/100)^2	0.0603723	0.1227		0.0134054	0.0390448	0.0496509	-0.016275	-0.0127546
Demographics	Sex	0.335482	0.418222	0.887896	0.0759192	0.417609	-0.318601	-0.360807	0.84496
Demographics	Townsend deprivation index	0.0354697	0.0407898		0.0108286			0.0137139	0.0438986
Demographics	Post-secondary education		-0.19519	-0.741963	-0.0281804	-0.0898295	-0.146884	-0.106109
Demographics	Non-white ethnicity			0.148571	-0.32836		0.178882			-0.5591
Physical measures	Height (m)			-1.29438	2.6469			-1.82722
Physical measures	BMI: Overweight				-0.0975828			0.42025		-0.225333
Physical measures	BMI: Obese 1 (30-35)						0.0326805	0.57808
Physical measures	BMI: Obese 2 (> 35)			-0.16201	0.128878	0.305913		0.461664
Physical measures	Waist circumference				0.00582706	0.00584281	0.00721701	0.0838039	0.0113489	0.0116788
Physical measures	Weight (kg)		-0.0160217		0.0107904	0.00454342	0.00340444	0.0117433
Physical measures	Waist-hip ratio		0.914542	0.947026		0.453856		5.40856	1.00451	2.93491	5.046
Physical measures	Pulse rate < 60			0.102447	0.228331			-0.215312
Physical measures	Pulse rate > 90			-0.0845471		0.193431		0.147813		0.36186
Physical measures	SBP (10 points)							0.0291425
Physical measures	SBP Squared	0.404241		0.216604	0.134099	0.208167	0.322487
Standard biochem	HDL cholesterol			-0.297694			-0.219033		-0.930904
Standard biochem	Total/HDL cholesterol ratio			0.152934			0.0505668	0.0977861
Standard biochem	Non-HDL cholesterol			0.145659	-0.0823308					-0.180726
Lifestyle	Current smoker	0.467013		0.393022	0.246116	0.35134			0.36278	0.478648
Lifestyle	Ex-smoker			0.128697	0.0967539	0.126184		0.113567
Lifestyle	Moderate smoker (10 - 19 per day)			0.305475		0.284447			0.704098
Lifestyle	Heavy smoker (>= 20 per day)	0.417144	0.341301	0.397934		0.294074		0.177711	4.08703	-1.23591
Lifestyle	Active (METS ≥ 600)		-0.104765				-0.0921097			-0.272536
Lifestyle	Alcohol intake daily or nearly daily				0.12008	0.146438	-0.120399		1.37176	0.557324	0.575843
Lifestyle	Alcohol intake once a week or more		-0.0804668	-0.162749		-0.139153	-0.207317
Lifestyle	Alcohol: Non-drinker		0.188605	0.083339		0.18336			0.765379	0.480542
Lifestyle	Health: Excellent	-0.285712	-0.243194	-0.202826	-0.15228	-0.375004	-0.242342	-0.355287	-1.16921	-0.386151
Lifestyle	Health: Poor	0.385913	0.487718	0.628242	0.26653	0.390539	0.233832	1.63948	0.209496	0.229241	1.07566
Lifestyle	Lives alone at home		0.076584		0.0445064	0.195082			0.397645	0.180391
Family history	Family history: Heart disease (more than one rel)			0.259322	0.106096	0.100665	0.0763256
Family history	Family history: Heart disease (yes/no)		-0.149521	0.151047	0.040573			0.110648
Family history	Family history: Dementia (more than one rel)		0.664982	-0.408675
Family history	Family history: Dementia (yes/no)		0.506324	-0.129902	-0.134418	-0.186881
Family history	Family history: Diabetes (binary)							0.149848
Family history	Family history: Stroke (more than one rel)	0.326565
Existing disease	Hypertension		0.121107	0.161816	0.0862571	0.130726	0.135237	0.136727	0.63129	0.233077
Existing disease	High cholesterol			0.109817			0.132756	0.261851
Existing disease	Diabetes	0.218638	0.426827	0.212943		0.331021	0.408426	0.502489	0.897415	0.613414	0.61544
Existing disease	Chronic obstructive pulmonary disease (COPD)		0.183295	0.161948	0.152948	0.240328	0.185599
Existing disease	Any cancer	0.216705			0.15572	0.149505	0.179437	0.162309		0.322753
Existing disease	Shortness of breath	0.141783		0.246536	1.39803	0.574667	0.0396432	0.240728		0.219311	0.529278
Existing disease	Syncope, fainting, dizziness, vertigo		0.195697	0.2143	0.0848431		0.0634088	0.125361
Existing disease	Atherosclerosis / peripheral artery disease	0.276533			0.137662	0.187651	0.308671
Existing disease	Venous thromboembolism (DVT/PE)	0.168462	0.156927	0.212441	0.244506	0.243958	0.117826		0.377631
Existing disease	Erectile dysfunction			0.0882931	0.0555172		0.0986317		0.244555
Existing disease	Stroke		0.288852		0.156328	0.274388	0.152918
Existing disease	Transient ischaemic attack (TIA)	0.729979
Existing disease	Alzheimer's disease / dementia	0.720233			0.360335
Existing disease	Epilepsy	0.646859	0.713032	0.360985	0.19072
Existing disease	Parkinson's disease		1.93669	0.547442		0.631097	0.371176
Existing disease	Multiple sclerosis		0.76731
Existing disease	Migraines							0.181312
Existing disease	Learning difficulties		0.987487
Existing disease	Sleep disorder (insomnia, sleep apnoea)		-0.165041					0.110098
Existing disease	Traumatic brain injury		0.599901	0.225527					0.38765
Existing disease	Ischaemic heart disease	0.144153	0.165333	1.55383	0.201851	0.495797
Existing disease	Myocardial infarction	0.252746			0.728434	0.685075
Existing disease	Cardiac arrhythmia					0.526477	0.153422
Existing disease	Atrial fibrillation	0.713694				0.579526				0.562326
Existing disease	Non-ischaemic cardiomyopathies				0.62708	0.95542	0.647048
Existing disease	Valvular heart disease	0.415492		0.230924	0.881451	0.807413	0.18243
Existing disease	Heart failure	0.21355			4.18684		0.372294
Existing disease	Hypertensive renal disease	4.35778		0.460725	0.315074		1.01376				1.01745
Existing disease	Acute kidney injury			0.469696		0.429456	0.943729			0.759666	0.695986
Existing disease	Chronic kidney disease				0.0888119					0.323248	1.2179
Existing disease	Kidney stones						0.263081
Existing disease	Non-alcholic fatty liver disease			0.267141						0.982192
Existing disease	Alcoholic liver disease		1.18441		0.427947					2.33288	1.24062
Existing disease	Liver cirrhosis					0.658706	0.511722				2.85459
Existing disease	Infective/viral hepatitis									0.89933
Existing disease	Gout						0.204949		0.505825
Existing disease	Rheumatoid arthritis		0.375433	0.337681		0.230317
Existing disease	Systemic lupus erythematosus			0.623434			0.522485
Existing disease	Anxiety disorders							0.147866
Existing disease	Serious mental illness	0.423464	0.712276		0.204183		0.445312
Existing disease	Depression		0.392273	0.0627128			0.0876407	0.198835	0.628035	0.244471
Existing disease	Atypical antipsychotic medication						0.387244	-0.867766		-1.65963
Existing disease	Antihypertensive medication	0.126412	0.13589	0.864742	0.248328	0.191698	1.53731	1.21433
Existing disease	Statins				0.25029				-0.451153
Existing disease	Regular steroid tablets		0.236677	0.420229	0.149003	0.443049	0.327528
Existing disease	Insulin use	0.530796	0.592749	0.408674	0.269811	0.367524	0.325917
Existing disease	Any of the specified brain conditions				0.0669319			0.025902
Existing disease	Any of the specified systemic inf conditions				0.131356	0.161649	0.147143	0.263823		0.336161
Interactions	Age (per 5 years) x Ex-smoker		0.00105654
Interactions	Age (per 5 years) x Total cholesterol		0.00498779
Interactions	Age (per 5 years) x Heart failure				-0.306822
Interactions	Age squared x Ischaemic heart disease			-0.0192386
Interactions	Age squared x Myocardial infarction				-0.0166409
Interactions	Post-secondary education x SBP (10 points)			0.0458277
Interactions	Non-white ethnicity x Alcohol: Non-drinker	-0.574989
Interactions	Current smoker x Waist circumference							0.00013369
Interactions	Current smoker x Infective/viral hepatitis								1.89221
Interactions	Heavy smoker (>= 20 per day) x Weight								-0.042712
Interactions	Heavy smoker (>= 20 per day) x HDL cholesterol									1.12051
Interactions	Alcohol intake daily or nearly daily x Pulse rate > 90								0.811677
Interactions	Health: Poor x Waist circumference							-0.0129204
Interactions	Health: Poor x Total/HDL cholesterol ratio			-0.0724675
Interactions	BMI: Obese 2 (> 35) x Venous thromboembolism (DVT/PE)									-0.89142
Interactions	Waist circumference x Waist-hip ratio							-0.0789306
Interactions	Waist circumference x Shortness of breath				-0.0113289
Interactions	Waist circumference x Antihypertensive medication							-0.0102499
Interactions	Waist circumference x Statins				-0.00456214
Interactions	Weight x Epilepsy								0.00116386
Interactions	Waist-hip ratio x HDL cholesterol								2.46915
Interactions	Pulse rate > 90 x SBP (10 points)				-0.000835124
Interactions	SBP (10 points) x Antihypertensive medication						-0.0753937
Interactions	HDL cholesterol x Total/HDL cholesterol ratio					-0.0138507
Interactions	Total/HDL cholesterol ratio x Hypertensive renal disease	-0.998777
Interactions	Total/HDL cholesterol ratio x Antihypertensive medication			-0.113429
Interactions	Non-HDL cholesterol x Total cholesterol						-0.000892225
Interactions	Total cholesterol x Antihypertensive medication			-0.0398413
Interactions	Shortness of breath x Ischaemic heart disease					-0.441796
Interactions	Ischaemic heart disease x Atrial fibrillation					-0.213359
Interactions	Myocardial infarction x Atrial fibrillation					-0.43869
Interactions	Antihypertensive medication x Statins							-0.268477

## Sheet: Extended model
Category	Term	Stroke	DEM	MI	AF	HF	CKD	FLD	ALD	Cirr	LF
	Surv(10)	0.991067	0.995609	0.990153	0.983709	0.993675	0.988217	0.990952	0.999805	0.998193	0.999287
Demographics	Age (per 5 years)			0.198494	0.381538	0.14527
Demographics	Age squared (age/100)^2	0.0526863	0.118484		0.0149884	0.0354059
Demographics	Sex	0.340886	0.58644	0.957703	0.176525	0.568144	0.529692	-0.706078	0.926316
Demographics	Townsend deprivation index	0.0310382	0.0382409		0.00856724			0.0121508	0.0289664
Demographics	Post-secondary education		-0.19168	-0.703511	-0.0242396	-0.0711273	-0.107333	-0.0786227
Demographics	Non-white ethnicity				-0.359869		0.148775			-0.754847
Physical measures	Height (m)		-1.07791	-1.34759	2.62241			-1.93234
Physical measures	BMI: Overweight				-0.0875208			0.216236
Physical measures	BMI: Obese 1 (30-35)							0.216131
Physical measures	BMI: Obese 2 (> 35)			-0.25453	0.0910421	0.212497	-0.129099
Physical measures	Waist circumference							0.0717397
Physical measures	Weight (kg)	-0.0071303	-0.00797184		0.0129679	0.00546401		0.015291
Physical measures	Waist-hip ratio		1.38638	0.849055	0.59311	0.783662	0.848998	5.03764	2.09525	2.03355	1.88708
Physical measures	Pulse rate < 60			0.104712	0.192177		-0.0827221	-0.150778
Physical measures	Pulse rate > 90			-0.0978071		0.203243				0.180326
Physical measures	SBP (10 points)			0.0807848
Physical measures	SBP Squared	0.437721		-0.0340152	0.15698	0.249206	0.293574
Standard biochem	HDL cholesterol							-0.194762
Standard biochem	Total/HDL cholesterol ratio			0.220771
Standard biochem	Total cholesterol							-0.076883		-0.186947
Lifestyle	Current smoker	0.404586		0.34792	0.163196	0.245632			0.15089	0.406351
Lifestyle	Ex-smoker			0.121181	0.0851985	0.109937	0.032768	0.0880998
Lifestyle	Moderate smoker (10 - 19 per day)			0.251942		0.190879		0.362322	0.743726
Lifestyle	Heavy smoker (>= 20 per day)	0.388765	0.348541	0.316076		0.196016		0.419967	0.862413
Lifestyle	Active (METS ≥ 600)		-0.115562				-0.0536754			-0.254541
Lifestyle	Alcohol intake daily or nearly daily				0.0699702	0.0979818	-0.110979		1.00359
Lifestyle	Alcohol intake once a week or more		-0.117595	-0.134084		-0.132552	-0.10558	-0.165076
Lifestyle	Alcohol: Non-drinker		0.181769	0.0882361		0.163152		0.0956674	0.765754	0.454457
Lifestyle	Health: Excellent	-0.277821	-0.256742	-0.19188	-0.143413	-0.351717	-0.196041	-0.336581	-0.937393
Lifestyle	Health: Poor	0.348277	0.431473	0.57456	0.221153	0.305428	0.124619	0.22164			0.747317
Lifestyle	Lives alone at home					0.151663			0.234907
Family history	Family history: Heart disease (more than one rel)			0.266837	0.107023	0.12078	0.135269
Family history	Family history: Heart disease (yes/no)		-0.14835	0.153321	0.0475154			0.120995
Family history	Family history: Dementia (more than one rel)		0.644204
Family history	Family history: Dementia (yes/no)		0.492775	-0.143071	-0.133773	-0.180036
Family history	Family history: Diabetes (more than one rel)						-0.114649
Family history	Family history: Diabetes (binary)							0.121488
Family history	Family history: Stroke (more than one rel)	0.273428					-0.113863
Family history	Family history: Stroke (binary)	0.073079
Existing disease	Hypertension		0.136458	0.163099	0.0752164	0.121832	0.169014	0.188491	0.335254
Existing disease	High cholesterol			0.143534			0.117061
Existing disease	Diabetes	0.1847	0.337472	0.131879		0.218842	0.433642	0.380291	0.449674	0.565426	0.511827
Existing disease	Chronic obstructive pulmonary disease (COPD)		0.217526	0.13022	0.13208	0.20968	0.0423456
Existing disease	Any cancer	0.19964			0.145606	0.133005	0.0901486	0.130774
Existing disease	Shortness of breath	0.129948		0.233921	1.39536	0.540288		0.247326
Existing disease	Syncope, fainting, dizziness, vertigo		0.185159	0.213823	0.0867918			0.14248
Existing disease	Atherosclerosis / peripheral artery disease	0.244802			0.101282	0.143145	0.207705
Existing disease	Venous thromboembolism (DVT/PE)		0.130926	0.176904	0.212131	0.178189	0.0549902
Existing disease	Erectile dysfunction			0.0862977	0.062855		0.117095
Existing disease	Stroke		0.298364		0.133129	0.222075
Existing disease	Transient ischaemic attack (TIA)	0.728105
Existing disease	Cerebrovascular diseases						0.0137285
Existing disease	Alzheimer's disease / dementia	0.693256					0.122417
Existing disease	Epilepsy	0.639426	0.6113	0.336576	0.102005
Existing disease	Parkinson's disease		1.84784	0.552939	0.221191	0.641181	0.370855
Existing disease	Multiple sclerosis		0.799657
Existing disease	Migraines							0.139978
Existing disease	Learning difficulties		1.00648
Existing disease	Sleep disorder (insomnia, sleep apnoea)		-0.172941
Existing disease	Traumatic brain injury	0.235134	0.61514	0.233394		0.195377
Existing disease	Ischaemic heart disease	0.138441	0.12851	1.50798	0.213245	0.508583
Existing disease	Myocardial infarction	0.259787			0.830053	0.687419	0.0848891
Existing disease	Cardiac arrhythmia					0.534757	0.173955
Existing disease	Atrial fibrillation	0.713365				0.502224	-0.154019
Existing disease	Non-ischaemic cardiomyopathies				0.597306	0.882547	0.423603
Existing disease	Valvular heart disease	0.396292		0.224661	0.854751	0.806933	0.134682	-0.316738
Existing disease	Heart failure	0.18421			4.20623		0.187991
Existing disease	Hypertensive renal disease						-0.0566345
Existing disease	Acute kidney injury			0.250377			0.32678
Existing disease	Chronic kidney disease										0.936987
Existing disease	Kidney stones						0.191508
Existing disease	Non-alcholic fatty liver disease			0.283748			0.361067			0.438881
Existing disease	Alcoholic liver disease		0.909421		0.250165		-0.157968			1.25717
Existing disease	Liver cirrhosis						0.19094				0.986938
Existing disease	Infective/viral hepatitis				0.188156					0.576489
Existing disease	Rheumatoid arthritis		0.363315	0.308587		0.221388
Existing disease	Systemic lupus erythematosus						0.495037
Existing disease	Anxiety disorders						0.0550321	0.140251
Existing disease	Serious mental illness	0.399717	0.685607		0.212962		0.289116
Existing disease	Depression		0.374707	0.0628022			0.0588877	0.195511	0.678523
Existing disease	Atypical antipsychotic medication						0.486207	-0.957723
Existing disease	Antihypertensive medication	0.107577	0.115247	0.946046	0.251326	0.164981	0.29283
Existing disease	Statins				0.389962
Existing disease	Regular steroid tablets			0.358337		0.335539	0.0383252
Existing disease	Insulin use	0.407951	0.540553	0.213164	0.220681	0.142085	-0.149928
Existing disease	Any of the specified brain conditions				0.0732671		0.0544643	0.0915063
Existing disease	Any of the specified systemic inf conditions					0.0851678	0.12149
Interactions	Age (per 5 years) x Ex-smoker		0.000818948
Interactions	Age (per 5 years) x Total cholesterol		0.00625597
Interactions	Age (per 5 years) x Heart failure				-0.312551
Interactions	Age squared x Ischaemic heart disease			-0.0180092
Interactions	Age squared x Myocardial infarction				-0.0188616
Interactions	Post-secondary education x SBP (10 points)			0.0444314
Interactions	Non-white ethnicity x Alcohol: Non-drinker	-0.687129
Interactions	Current smoker x Waist circumference							-0.0011532
Interactions	Current smoker x Infective/viral hepatitis								1.38912
Interactions	Alcohol intake daily or nearly daily x Pulse rate > 90								0.405286
Interactions	Health: Poor x Total/HDL cholesterol ratio			-0.0693446
Interactions	BMI: Obese 2 (> 35) x Venous thromboembolism (DVT/PE)									-0.794552
Interactions	Waist circumference x Waist-hip ratio							-0.0794858
Interactions	Waist circumference x Shortness of breath				-0.0113751
Interactions	Waist circumference x Statins				-0.00510893
Interactions	Weight x Epilepsy								-0.00202264
Interactions	Waist-hip ratio x HDL cholesterol								0.483519
Interactions	Pulse rate > 90 x SBP (10 points)				0.00119574
Interactions	SBP (10 points) x Gout				0.00519673
Interactions	HDL cholesterol x Total/HDL cholesterol ratio					0.0206528
Interactions	HDL cholesterol x Hypertensive renal disease	1.53047
Interactions	Total/HDL cholesterol ratio x Hypertensive renal disease	-0.451291
Interactions	Total/HDL cholesterol ratio x Antihypertensive medication			-0.103305
Interactions	Non-HDL cholesterol x Total cholesterol						0.0028743
Interactions	Total cholesterol x Antihypertensive medication			-0.0645895
Interactions	Shortness of breath x Ischaemic heart disease					-0.445143
Interactions	Ischaemic heart disease x Atrial fibrillation					-0.221189
Interactions	Myocardial infarction x Atrial fibrillation					-0.400893
Interactions	Antihypertensive medication x Statins							-0.183105
Extra biochem	Albumin	-1.93748		-1.36204	-1.23871	-1.84776	-0.554797		-4.8124	-5.2771	-5.66431
Extra biochem	Alkaline phosphatase									0.00418569
Extra biochem	ALP_log			0.177709
Extra biochem	Alanine aminotransferase				-0.00157366	-0.000623089				-0.00638023
Extra biochem	ALT_log		-0.681758	-0.104794	-0.196393	-0.250061	-0.100635	0.689336
Extra biochem	Aspartate aminotransferase		0.00432064					-0.00779699	-0.0100458	-0.0147235
Extra biochem	AST_log		0.74731					0.520684	1.46952	2.14343	0.842502
Extra biochem	bilirubin_log				0.115697
Extra biochem	bilirubin_total_0_imp							0.0132747	0.0202863	0.0153277	0.0257807
Extra biochem	CRP_HDL_ratio							-0.0223301
Extra biochem	CRP_log		-0.122505	0.0279467		0.0234766	0.0330127	0.139678
Extra biochem	Cystatin C		0.201473		0.256478		-4.06133				0.590503
Extra biochem	CystC_log	0.653115		0.59342	0.626031	1.33464	7.04732			1.97951
Extra biochem	Estimated glomerular filtration rate						-0.0959201	0.00598849
Extra biochem	GGT		0.000440288				0.000735112		-0.00196604		0.000942098
Extra biochem	GGT_log		0.145167		0.165454	0.218964		0.455048	1.17149	0.79996	0.617989
Extra biochem	Glucose	0.0206855	0.0376949		0.0192221	0.0184407	0.0213089
Extra biochem	Glycated haemoglobin (HbA1c)	0.00407195		0.0100781		0.011368	0.0179093
Extra biochem	LDL direct			0.139531
Extra biochem	Platelet count				-0.000842707	-0.000961924		-0.0011064	-0.00470969	-0.00567901	-0.00523413
Extra biochem	Red blood cell count		-0.296868		-0.120495	-0.108312	-0.30216		-0.911007	-0.557547
Extra biochem	Serum creatinine					-0.000109031	-0.0326561			-0.0138333
Extra biochem	seCreatin_log				-0.706713	-0.672407			-1.66739
Extra biochem	Serum Phosphate		0.334246		0.408824	0.441949	-0.642044
Extra biochem	total_protein_0_imp					-0.007443		0.0103107	0.0381095	0.0472068
Extra biochem	Triglycerides								-0.151098
Extra biochem	tri_log				-0.252229	-0.216344		0.175161
Extra biochem	Urate	0.000577253	-0.00132712		0.00112738	0.00102577		0.000916866	0.00201204
Extra biochem	Urine Creatinine	8.36952e-06	1.08627e-05				-1.50967e-05	6.0837e-06
