# Supplementary material for: Feasibility of multiorgan risk prediction with routinely collected diagnostics: a prospective cohort study in the UK Biobank
Source: BMJ Evid Based Med. 2024 May 6;29(5):e112518. doi: 10.1136/bmjebm-2023-112518 (PMC11503151; doi:10.1136/bmjebm-2023-112518)
Supplement: online supplemental file 3 [file bmjebm-29-5-s003.xlsx]

## Sheet: Remote model
Category	Term	Stroke	DEM	MI	AF	HF	CKD	FLD	ALD	Cirr	LF
Demographics	Age (per 5 years)			1.27* [1.24, 1.30]	1.51* [1.14, 2.01]	1.21 [0.81, 1.80]	1.09 [0.81, 1.47]			1.11* [1.05, 1.17]
Demographics	Age squared (age/100)^2	1.06* [1.06, 1.07]	1.14* [1.13, 1.14]		1.02 [0.97, 1.07]	1.04 [0.97, 1.11]	1.06* [1.00, 1.11]	0.98* [0.98, 0.99]
Demographics	Sex	1.40* [1.29, 1.52]	1.44* [1.28, 1.63]	2.57* [2.31, 2.87]	1.09* [1.01, 1.18]	1.60* [1.46, 1.74]	0.70* [0.65, 0.76]	0.74* [0.65, 0.85]	2.64* [1.87, 3.73]
Demographics	Townsend deprivation index	1.04* [1.02, 1.05]	1.04* [1.03, 1.06]		1.01* [1.00, 1.02]			1.01 [1.00, 1.02]	1.06* [1.03, 1.09]
Demographics	Post-secondary education		0.82* [0.75, 0.90]	0.47* [0.30, 0.76]	0.97 [0.93, 1.02]	0.91* [0.85, 0.98]	0.86* [0.82, 0.91]	0.90* [0.83, 0.97]
Demographics	Non-white ethnicity			1.12 [0.96, 1.29]	0.73* [0.63, 0.86]		1.19* [1.05, 1.34]
Physical measures	Height (m)			0.28* [0.17, 0.45]	15.00* [9.38, 23.84]			0.15* [0.06, 0.36]	0.06* [0.01, 0.25]
Physical measures	BMI: Overweight			1.16* [1.08, 1.25]	0.90* [0.86, 0.95]	0.93 [0.86, 1.00]	1.07* [1.01, 1.14]	1.60* [1.35, 1.88]	0.78* [0.63, 0.96]	0.77* [0.66, 0.91]
Physical measures	BMI: Obese 1 (30-35)			1.14* [1.05, 1.25]			1.08* [1.00, 1.15]	1.88* [1.52, 2.32]
Physical measures	BMI: Obese 2 (> 35)				1.15* [1.04, 1.28]	1.31* [1.15, 1.49]		1.66* [1.21, 2.26]
Physical measures	Waist circumference				1.00 [1.00, 1.01]	1.01* [1.00, 1.01]	1.00 [0.99, 1.01]	1.08* [1.06, 1.11]		1.01* [1.00, 1.02]
Physical measures	Weight (kg)		0.98* [0.98, 0.99]		1.01* [1.01, 1.02]	1.00 [1.00, 1.01]	1.01* [1.00, 1.01]	1.01* [1.00, 1.02]
Physical measures	Waist-hip ratio		2.66* [1.25, 5.66]	5.33* [3.23, 8.78]			3.08* [1.59, 5.95]	370.01* [74.50, 665.52]	70.30* [18.94, 261.02]	17.40* [4.83, 62.45]	170.00* [51.12, 566.67]
Physical measures	Pulse rate < 60			1.08 [1.00, 1.17]	1.26* [1.19, 1.34]			0.79* [0.70, 0.89]
Physical measures	Pulse rate > 90			0.94 [0.86, 1.02]		1.21* [1.11, 1.31]	1.05 [0.98, 1.12]	1.17* [1.06, 1.28]		1.44* [1.21, 1.70]
Physical measures	SBP (10 points)			1.07* [1.05, 1.10]				1.03* [1.01, 1.06]
Physical measures	SBP Squared	1.49* [1.40, 1.59]			1.13* [1.08, 1.18]	1.23* [1.16, 1.31]	1.37* [1.28, 1.46]
Lifestyle	Current smoker	1.60* [1.41, 1.82]		1.54* [1.34, 1.76]	1.27* [1.17, 1.38]	1.43* [1.22, 1.66]			1.35 [0.92, 1.98]	1.58* [1.25, 2.01]
Lifestyle	Ex-smoker			1.14* [1.06, 1.22]	1.10* [1.05, 1.16]	1.14* [1.05, 1.22]		1.13* [1.03, 1.23]
Lifestyle	Moderate smoker (10 - 19 per day)			1.41* [1.18, 1.70]		1.33* [1.08, 1.64]			1.94* [1.21, 3.14]
Lifestyle	Heavy smoker (>= 20 per day)	1.51* [1.24, 1.83]	1.41* [1.12, 1.77]	1.55* [1.30, 1.86]		1.34* [1.09, 1.64]		1.23 [0.98, 1.55]	47.70* [11.50, 197.73]	1.33 [0.94, 1.89]
Lifestyle	Active (METS ≥ 600)		0.90* [0.81, 0.99]	0.95 [0.89, 1.02]			0.90* [0.85, 0.95]			0.76* [0.65, 0.90]
Lifestyle	Alcohol intake daily or nearly daily			0.89* [0.82, 0.97]	1.12* [1.06, 1.19]	1.16* [1.06, 1.26]	0.85* [0.79, 0.91]		4.27* [3.28, 5.56]	1.81* [1.53, 2.16]	1.78* [1.35, 2.37]
Lifestyle	Alcohol intake once a week or more			0.81* [0.75, 0.88]		0.87* [0.80, 0.95]	0.78* [0.74, 0.83]	0.91* [0.83, 0.99]	2.25* [1.41, 3.59]
Lifestyle	Alcohol: Non-drinker		1.27* [1.11, 1.45]	1.09 [0.98, 1.22]		1.20* [1.07, 1.35]			3.20* [1.87, 5.48]	1.49* [1.18, 1.88]
Lifestyle	Health: Excellent	0.75* [0.66, 0.85]	0.79* [0.67, 0.92]	0.80* [0.72, 0.90]	0.86* [0.79, 0.93]	0.69* [0.59, 0.79]	0.78* [0.71, 0.86]	0.69* [0.58, 0.82]	0.32* [0.18, 0.57]	0.68* [0.50, 0.94]
Lifestyle	Health: Poor	1.45* [1.26, 1.67]	1.64* [1.40, 1.92]	1.35* [1.21, 1.51]	1.30* [1.19, 1.43]	1.47* [1.33, 1.63]	1.28* [1.17, 1.40]	4.79* [2.05, 11.17]	1.22 [0.90, 1.64]	1.28 [1.01, 1.62]	3.46* [2.50, 4.80]
Lifestyle	Lives alone at home		1.09 [0.97, 1.21]			1.21* [1.12, 1.31]			1.48* [1.18, 1.84]	1.21* [1.02, 1.44]
Family history	Family history: Heart disease (more than one rel)			1.31* [1.20, 1.43]	1.11* [1.03, 1.19]	1.11* [1.01, 1.21]	1.08* [1.01, 1.16]
Family history	Family history: Heart disease (yes/no)		0.86* [0.78, 0.94]	1.17* [1.09, 1.26]	1.04 [0.99, 1.10]			1.12* [1.02, 1.21]
Family history	Family history: Dementia (more than one rel)		1.95* [1.41, 2.71]	0.68 [0.40, 1.13]
Family history	Family history: Dementia (yes/no)		1.66* [1.48, 1.86]	0.88* [0.80, 0.97]	0.87* [0.81, 0.94]	0.83* [0.74, 0.92]
Family history	Family history: Diabetes (more than one rel)								0.40* [0.20, 0.81]
Family history	Family history: Diabetes (binary)							1.16* [1.07, 1.26]
Family history	Family history: Stroke (more than one rel)	1.39* [1.17, 1.65]
Existing disease	Hypertension			1.17* [1.06, 1.30]	1.10* [1.01, 1.20]	1.14 [1.01, 1.30]	1.15* [1.04, 1.26]	1.15* [1.01, 1.31]	1.82* [1.46, 2.27]	1.33* [1.11, 1.58]
Existing disease	High cholesterol			1.23* [1.10, 1.37]			1.12* [1.05, 1.20]	1.26* [1.12, 1.41]
Existing disease	Diabetes	1.31* [1.13, 1.52]	1.47* [1.26, 1.73]	1.19* [1.06, 1.33]		1.40* [1.27, 1.56]	1.51* [1.39, 1.64]	1.65* [1.45, 1.88]	2.22* [1.65, 2.99]	2.05* [1.67, 2.52]	1.89* [1.33, 2.67]
Existing disease	Chronic obstructive pulmonary disease (COPD)		1.20 [0.98, 1.46]	1.14 [0.99, 1.32]	1.18* [1.05, 1.32]	1.28* [1.12, 1.45]	1.20* [1.06, 1.35]
Existing disease	Any cancer	1.23* [1.10, 1.38]			1.17* [1.09, 1.26]	1.16* [1.05, 1.28]	1.20* [1.11, 1.29]	1.18* [1.04, 1.34]		1.36* [1.09, 1.70]
Existing disease	Shortness of breath	1.16* [1.03, 1.30]		1.26* [1.15, 1.38]	4.15* [2.67, 6.43]	1.78* [1.61, 1.98]		1.26* [1.13, 1.40]		1.23 [1.00, 1.51]
Existing disease	Syncope, fainting, dizziness, vertigo		1.21* [1.06, 1.40]	1.24* [1.12, 1.37]	1.09* [1.00, 1.18]		1.07 [0.99, 1.17]	1.13 [0.99, 1.28]
Existing disease	Atherosclerosis / peripheral artery disease	1.32* [1.10, 1.58]			1.15* [1.03, 1.30]	1.20* [1.05, 1.38]	1.36* [1.21, 1.53]
Existing disease	Venous thromboembolism (DVT/PE)	1.18* [1.01, 1.38]	1.18 [0.98, 1.41]	1.22* [1.07, 1.39]	1.28* [1.17, 1.41]	1.28* [1.13, 1.44]	1.12* [1.02, 1.24]		1.51* [1.03, 2.21]	1.49* [1.10, 2.04]
Existing disease	Erectile dysfunction			1.08 [0.97, 1.20]	1.06 [0.98, 1.16]		1.09 [0.99, 1.21]		1.23 [0.90, 1.67]
Existing disease	Stroke		1.32* [1.08, 1.61]		1.20* [1.04, 1.37]	1.32* [1.15, 1.51]
Existing disease	Transient ischaemic attack (TIA)	2.12* [1.60, 2.80]
Existing disease	Cerebrovascular diseases								1.71 [0.92, 3.15]
Existing disease	Alzheimer's disease / dementia	2.02* [1.14, 3.57]			1.40 [0.94, 2.08]
Existing disease	Epilepsy	1.88* [1.48, 2.40]	2.07* [1.62, 2.65]	1.38* [1.12, 1.70]	1.21* [1.02, 1.45]
Existing disease	Parkinson's disease		6.82* [5.32, 8.73]	1.65* [1.15, 2.38]	1.28 [0.95, 1.74]	1.89* [1.33, 2.70]	1.43* [1.05, 1.95]
Existing disease	Multiple sclerosis		2.13* [1.27, 3.54]						0.00 [0.00, Inf]
Existing disease	Migraines							1.12 [0.96, 1.29]
Existing disease	Sleep disorder (insomnia, sleep apnoea)		0.85* [0.77, 0.94]						1.21 [0.98, 1.48]
Existing disease	Traumatic brain injury		1.83* [1.45, 2.32]	1.25* [1.04, 1.50]					1.49 [0.94, 2.36]
Existing disease	Ischaemic heart disease	1.22* [1.03, 1.43]	1.15 [1.00, 1.31]	4.85* [2.93, 8.03]	1.24* [1.13, 1.37]	1.58* [1.39, 1.79]
Existing disease	Myocardial infarction	1.31* [1.08, 1.60]			1.06 [0.94, 1.19]	2.07* [1.80, 2.38]	1.09 [0.99, 1.21]
Existing disease	Cardiac arrhythmia					1.70* [1.46, 1.97]	1.16* [1.06, 1.28]
Existing disease	Atrial fibrillation	2.00* [1.70, 2.36]				1.69* [1.40, 2.04]				1.83* [1.34, 2.50]
Existing disease	Non-ischaemic cardiomyopathies				1.87* [1.44, 2.43]	2.58* [1.94, 3.42]	1.94* [1.52, 2.47]
Existing disease	Valvular heart disease	1.52* [1.24, 1.87]		1.28* [1.06, 1.55]	2.42* [2.14, 2.73]	2.24* [1.94, 2.58]	1.21* [1.04, 1.41]
Existing disease	Heart failure	1.21 [0.95, 1.56]			114.00* [23.25, 554.88]		1.42* [1.20, 1.68]
Existing disease	Hypertensive renal disease	1.82* [1.17, 2.81]		1.58* [1.08, 2.32]	1.46* [1.06, 2.01]	1.40 [0.95, 2.08]	2.79* [1.85, 4.21]				3.10* [1.36, 7.04]
Existing disease	Acute kidney injury			1.58* [1.11, 2.25]		1.44* [1.05, 1.99]	2.61* [1.92, 3.54]			2.06* [1.08, 3.93]
Existing disease	Chronic kidney disease									1.43* [1.05, 1.94]	3.69* [2.47, 5.53]
Existing disease	Kidney stones						1.31* [1.12, 1.53]
Existing disease	Non-alcholic fatty liver disease			1.36 [1.00, 1.85]						2.57* [1.65, 4.02]
Existing disease	Alcoholic liver disease	1.67 [1.01, 2.74]	3.25* [2.08, 5.08]		1.56* [1.11, 2.20]					11.10* [7.66, 16.03]	4.06* [1.88, 8.77]
Existing disease	Liver cirrhosis					1.96* [1.31, 2.92]	1.64* [1.16, 2.32]				18.20* [9.31, 35.54]
Existing disease	Infective/viral hepatitis									2.41* [1.58, 3.67]
Existing disease	Gout						1.22* [1.01, 1.48]		1.66* [1.21, 2.28]
Existing disease	Rheumatoid arthritis		1.45* [1.13, 1.86]	1.39* [1.15, 1.68]		1.27* [1.02, 1.58]
Existing disease	Systemic lupus erythematosus						1.69* [1.11, 2.58]
Existing disease	Anxiety disorders							1.16* [1.04, 1.29]
Existing disease	Serious mental illness	1.56* [1.19, 2.03]	2.07* [1.60, 2.67]		1.23* [1.02, 1.50]		1.56* [1.29, 1.89]
Existing disease	Depression		1.49* [1.34, 1.66]	1.06 [0.99, 1.15]			1.10* [1.03, 1.17]	1.23* [1.12, 1.36]	1.84* [1.48, 2.29]	1.26* [1.06, 1.51]
Existing disease	Atypical antipsychotic medication						1.46 [1.01, 2.12]	0.41* [0.19, 0.86]		0.18 [0.02, 1.28]
Existing disease	Antihypertensive medication	1.19* [1.09, 1.31]	1.22* [1.10, 1.36]	1.09 [0.98, 1.21]	1.31* [1.20, 1.44]	1.22* [1.08, 1.39]	4.62* [3.05, 7.02]	3.04* [1.58, 5.82]
Existing disease	Statins	0.81* [0.73, 0.90]		0.75* [0.67, 0.84]					0.56* [0.43, 0.73]
Existing disease	Regular steroid tablets		1.28 [0.95, 1.71]	1.46* [1.20, 1.79]	1.16 [0.98, 1.38]	1.55* [1.28, 1.87]	1.34* [1.14, 1.58]
Existing disease	Insulin use	1.71* [1.36, 2.17]	1.79* [1.40, 2.30]	1.46* [1.20, 1.77]	1.36* [1.18, 1.57]	1.44* [1.22, 1.70]	1.36* [1.18, 1.57]	0.80 [0.63, 1.03]
Existing disease	Any of the specified brain conditions				1.06* [1.02, 1.11]			1.10* [1.03, 1.17]
Existing disease	Any of the specified systemic inf conditions	1.19* [1.04, 1.36]			1.15* [1.06, 1.24]	1.17* [1.03, 1.32]	1.17 [1.00, 1.36]	1.29* [1.13, 1.47]		1.39* [1.11, 1.75]
Interactions	Age (per 5 years) x Ex-smoker		1.00 [0.99, 1.01]
Interactions	Age (per 5 years) x Heart failure				0.70* [0.62, 0.80]
Interactions	Age squared x Ischaemic heart disease			0.98* [0.97, 0.99]
Interactions	Post-secondary education x SBP (10 points)			1.05* [1.01, 1.08]
Interactions	Non-white ethnicity x Alcohol: Non-drinker	0.56* [0.37, 0.85]
Interactions	Current smoker x Waist circumference							1.00 [1.00, 1.00]
Interactions	Current smoker x Infective/viral hepatitis								6.22* [3.24, 11.95]
Interactions	Heavy smoker (>= 20 per day) x Weight								0.96* [0.94, 0.98]
Interactions	Alcohol intake daily or nearly daily x Pulse rate > 90								2.57* [1.99, 3.32]
Interactions	Health: Poor x Waist circumference							0.99* [0.98, 1.00]
Interactions	BMI: Obese 2 (> 35) x Venous thromboembolism (DVT/PE)									0.29* [0.11, 0.73]
Interactions	Waist circumference x Waist-hip ratio							0.93* [0.90, 0.95]
Interactions	Waist circumference x Shortness of breath				0.99* [0.98, 0.99]
Interactions	Waist circumference x Antihypertensive medication							0.99* [0.98, 1.00]
Interactions	Waist circumference x Statins				1.00* [1.00, 1.00]
Interactions	Weight x Epilepsy								1.00 [1.00, 1.01]
Interactions	Pulse rate > 90 x SBP (10 points)				1.00 [0.99, 1.00]
Interactions	SBP (10 points) x Antihypertensive medication						0.93* [0.90, 0.95]
Interactions	Shortness of breath x Ischaemic heart disease					0.64* [0.54, 0.76]
Interactions	Myocardial infarction x Atrial fibrillation					0.55* [0.43, 0.71]
Interactions	Antihypertensive medication x Statins							0.73* [0.63, 0.85]

## Sheet: Standard model
Category	Term	Stroke	DEM	MI	AF	HF	CKD	FLD	ALD	Cirr	LF
Demographics	Age (per 5 years)			1.28* [1.25, 1.31]	1.54* [1.16, 2.05]	1.21 [0.81, 1.81]	1.13 [0.84, 1.52]			1.09* [1.03, 1.15]
Demographics	Age squared (age/100)^2	1.06* [1.06, 1.07]	1.13* [1.12, 1.14]		1.01 [0.97, 1.06]	1.04 [0.97, 1.11]	1.05 [1.00, 1.11]	0.98* [0.98, 0.99]	0.99 [0.97, 1.00]
Demographics	Sex	1.40* [1.29, 1.51]	1.52* [1.34, 1.72]	2.43* [2.17, 2.72]	1.08 [1.00, 1.17]	1.52* [1.36, 1.69]	0.73* [0.68, 0.78]	0.70* [0.61, 0.80]	2.33* [1.74, 3.12]
Demographics	Townsend deprivation index	1.04* [1.02, 1.05]	1.04* [1.03, 1.06]		1.01* [1.00, 1.02]			1.01* [1.00, 1.03]	1.04* [1.01, 1.08]
Demographics	Post-secondary education		0.82* [0.75, 0.90]	0.48* [0.30, 0.76]	0.97 [0.93, 1.02]	0.91* [0.85, 0.98]	0.86* [0.82, 0.91]	0.90* [0.83, 0.98]
Demographics	Non-white ethnicity			1.16 [1.00, 1.34]	0.72* [0.61, 0.84]		1.20* [1.06, 1.35]			0.57* [0.37, 0.89]
Physical measures	Height (m)			0.27* [0.17, 0.44]	14.10* [8.85, 22.50]			0.16* [0.07, 0.40]
Physical measures	BMI: Overweight				0.91* [0.86, 0.95]			1.52* [1.29, 1.80]		0.80* [0.68, 0.94]
Physical measures	BMI: Obese 1 (30-35)						1.03 [0.97, 1.10]	1.78* [1.44, 2.21]
Physical measures	BMI: Obese 2 (> 35)			0.85* [0.76, 0.95]	1.14* [1.02, 1.26]	1.36* [1.19, 1.54]		1.59* [1.16, 2.17]
Physical measures	Waist circumference				1.01* [1.00, 1.01]	1.01 [1.00, 1.01]	1.01* [1.00, 1.01]	1.09* [1.06, 1.12]	1.01 [1.00, 1.02]	1.01* [1.00, 1.02]
Physical measures	Weight (kg)		0.98* [0.98, 0.99]		1.01* [1.01, 1.02]	1.00 [1.00, 1.01]	1.00 [1.00, 1.01]	1.01* [1.00, 1.02]
Physical measures	Waist-hip ratio		2.50* [1.17, 5.32]	2.58* [1.54, 4.32]		1.57 [0.67, 3.68]		223.00* [72.79, 685.06]	2.73 [0.06, 120.60]	18.80* [5.27, 67.20]	155.00* [45.42, 531.63]
Physical measures	Pulse rate < 60			1.11* [1.02, 1.20]	1.26* [1.19, 1.33]			0.81* [0.71, 0.91]
Physical measures	Pulse rate > 90			0.92 [0.85, 1.00]		1.21* [1.12, 1.32]		1.16* [1.05, 1.27]		1.44* [1.21, 1.71]
Physical measures	SBP (10 points)							1.03* [1.01, 1.05]
Physical measures	SBP Squared	1.50* [1.41, 1.60]		1.24* [1.15, 1.34]	1.14* [1.09, 1.20]	1.23* [1.16, 1.31]	1.38* [1.29, 1.47]
Standard biochem	HDL cholesterol			0.74* [0.59, 0.94]			0.80* [0.67, 0.96]		0.39 [0.05, 2.95]
Standard biochem	Total/HDL cholesterol ratio			1.17* [1.07, 1.27]			1.05 [0.99, 1.12]	1.10* [1.06, 1.14]
Standard biochem	Non-HDL cholesterol			1.16* [1.07, 1.25]	0.92* [0.90, 0.94]					0.83* [0.78, 0.90]
Lifestyle	Current smoker	1.60* [1.41, 1.81]		1.48* [1.30, 1.69]	1.28* [1.18, 1.39]	1.42* [1.22, 1.66]			1.44 [0.98, 2.11]	1.61* [1.27, 2.04]
Lifestyle	Ex-smoker			1.14* [1.06, 1.22]	1.10* [1.05, 1.16]	1.13* [1.05, 1.22]		1.12* [1.03, 1.22]
Lifestyle	Moderate smoker (10 - 19 per day)			1.36* [1.13, 1.63]		1.33* [1.08, 1.64]			2.02* [1.25, 3.27]
Lifestyle	Heavy smoker (>= 20 per day)	1.52* [1.25, 1.84]	1.41* [1.12, 1.77]	1.49* [1.25, 1.78]		1.34* [1.09, 1.65]		1.19 [0.95, 1.50]	59.60* [13.30, 266.68]	0.29* [0.13, 0.64]
Lifestyle	Active (METS ≥ 600)		0.90 [0.81, 1.00]				0.91* [0.86, 0.96]			0.76* [0.65, 0.89]
Lifestyle	Alcohol intake daily or nearly daily				1.13* [1.07, 1.19]	1.16* [1.06, 1.27]	0.89* [0.82, 0.95]		3.94* [3.05, 5.09]	1.75* [1.47, 2.08]	1.78* [1.34, 2.36]
Lifestyle	Alcohol intake once a week or more		0.92 [0.82, 1.03]	0.85* [0.79, 0.92]		0.87* [0.80, 0.95]	0.81* [0.77, 0.86]
Lifestyle	Alcohol: Non-drinker		1.21* [1.04, 1.41]	1.09 [0.97, 1.22]		1.20* [1.07, 1.35]			2.15* [1.45, 3.18]	1.62* [1.28, 2.04]
Lifestyle	Health: Excellent	0.75* [0.66, 0.86]	0.78* [0.67, 0.92]	0.82* [0.73, 0.91]	0.86* [0.79, 0.93]	0.69* [0.59, 0.79]	0.78* [0.71, 0.86]	0.70* [0.59, 0.83]	0.31* [0.17, 0.56]	0.68* [0.49, 0.93]
Lifestyle	Health: Poor	1.47* [1.28, 1.69]	1.63* [1.39, 1.91]	1.87* [1.29, 2.72]	1.31* [1.19, 1.43]	1.48* [1.33, 1.64]	1.26* [1.15, 1.39]	5.15* [2.18, 12.16]	1.23 [0.91, 1.67]	1.26 [0.99, 1.59]	2.93* [2.08, 4.14]
Lifestyle	Lives alone at home		1.08 [0.97, 1.20]		1.05 [0.99, 1.11]	1.22* [1.12, 1.31]			1.49* [1.19, 1.86]	1.20 [1.01, 1.43]
Family history	Family history: Heart disease (more than one rel)			1.30* [1.19, 1.42]	1.11* [1.04, 1.19]	1.11* [1.01, 1.21]	1.08* [1.01, 1.16]
Family history	Family history: Heart disease (yes/no)		0.86* [0.78, 0.95]	1.16* [1.09, 1.25]	1.04 [0.99, 1.10]			1.12* [1.03, 1.22]
Family history	Family history: Dementia (more than one rel)		1.94* [1.40, 2.70]	0.66 [0.40, 1.11]
Family history	Family history: Dementia (yes/no)		1.66* [1.48, 1.86]	0.88* [0.80, 0.97]	0.87* [0.81, 0.94]	0.83* [0.75, 0.92]
Family history	Family history: Diabetes (binary)							1.16* [1.07, 1.27]
Family history	Family history: Stroke (more than one rel)	1.39* [1.17, 1.65]
Existing disease	Hypertension		1.13 [0.96, 1.33]	1.18* [1.06, 1.30]	1.09 [1.00, 1.19]	1.14 [1.00, 1.30]	1.14* [1.04, 1.26]	1.15 [1.00, 1.31]	1.88* [1.50, 2.35]	1.26* [1.06, 1.51]
Existing disease	High cholesterol			1.12* [1.03, 1.21]			1.14* [1.07, 1.22]	1.30* [1.16, 1.46]
Existing disease	Diabetes	1.24* [1.08, 1.44]	1.53* [1.30, 1.80]	1.24* [1.10, 1.39]		1.39* [1.25, 1.55]	1.50* [1.38, 1.64]	1.65* [1.46, 1.87]	2.45* [1.81, 3.32]	1.85* [1.49, 2.28]	1.85* [1.31, 2.62]
Existing disease	Chronic obstructive pulmonary disease (COPD)		1.20 [0.99, 1.46]	1.18* [1.02, 1.36]	1.17* [1.04, 1.31]	1.27* [1.11, 1.45]	1.20* [1.07, 1.36]
Existing disease	Any cancer	1.24* [1.11, 1.39]			1.17* [1.09, 1.25]	1.16* [1.05, 1.28]	1.20* [1.11, 1.29]	1.18* [1.04, 1.33]		1.38* [1.11, 1.72]
Existing disease	Shortness of breath	1.15* [1.03, 1.29]		1.28* [1.17, 1.40]	4.05* [2.61, 6.28]	1.78* [1.60, 1.97]	1.04 [0.96, 1.12]	1.27* [1.14, 1.42]		1.25* [1.01, 1.53]	1.70* [1.22, 2.36]
Existing disease	Syncope, fainting, dizziness, vertigo		1.22* [1.06, 1.40]	1.24* [1.12, 1.37]	1.09* [1.00, 1.18]		1.07 [0.98, 1.16]	1.13 [0.99, 1.29]
Existing disease	Atherosclerosis / peripheral artery disease	1.32* [1.10, 1.58]			1.15* [1.02, 1.29]	1.21* [1.05, 1.39]	1.36* [1.21, 1.53]
Existing disease	Venous thromboembolism (DVT/PE)	1.18* [1.01, 1.38]	1.17 [0.98, 1.40]	1.24* [1.09, 1.41]	1.28* [1.16, 1.40]	1.28* [1.13, 1.44]	1.13* [1.02, 1.24]		1.46 [0.99, 2.14]
Existing disease	Erectile dysfunction			1.09 [0.98, 1.22]	1.06 [0.97, 1.15]		1.10 [1.00, 1.22]		1.28 [0.94, 1.74]
Existing disease	Stroke		1.33* [1.09, 1.63]		1.17* [1.02, 1.34]	1.32* [1.15, 1.51]	1.17* [1.03, 1.32]
Existing disease	Transient ischaemic attack (TIA)	2.08* [1.57, 2.75]
Existing disease	Alzheimer's disease / dementia	2.05* [1.16, 3.63]			1.43 [0.96, 2.14]
Existing disease	Epilepsy	1.91* [1.50, 2.43]	2.04* [1.60, 2.61]	1.43* [1.16, 1.77]	1.21* [1.01, 1.45]
Existing disease	Parkinson's disease		6.94* [5.41, 8.88]	1.73* [1.20, 2.49]		1.88* [1.32, 2.68]	1.45* [1.06, 1.98]
Existing disease	Multiple sclerosis		2.15* [1.29, 3.59]
Existing disease	Migraines							1.20* [1.01, 1.42]
Existing disease	Learning difficulties		2.68* [1.20, 6.02]
Existing disease	Sleep disorder (insomnia, sleep apnoea)		0.85* [0.77, 0.93]					1.12 [0.98, 1.27]
Existing disease	Traumatic brain injury		1.82* [1.44, 2.30]	1.25* [1.04, 1.50]					1.47 [0.93, 2.33]
Existing disease	Ischaemic heart disease	1.16 [0.98, 1.36]	1.18* [1.03, 1.36]	4.73* [2.86, 7.82]	1.22* [1.11, 1.35]	1.64* [1.43, 1.89]
Existing disease	Myocardial infarction	1.29* [1.06, 1.57]			2.07* [1.13, 3.80]	1.98* [1.72, 2.29]
Existing disease	Cardiac arrhythmia					1.69* [1.46, 1.96]	1.17* [1.06, 1.29]
Existing disease	Atrial fibrillation	2.04* [1.73, 2.40]				1.79* [1.46, 2.19]				1.75* [1.29, 2.39]
Existing disease	Non-ischaemic cardiomyopathies				1.87* [1.44, 2.44]	2.60* [1.96, 3.45]	1.91* [1.50, 2.44]
Existing disease	Valvular heart disease	1.52* [1.23, 1.86]		1.26* [1.04, 1.52]	2.41* [2.14, 2.73]	2.24* [1.95, 2.58]	1.20* [1.03, 1.39]
Existing disease	Heart failure	1.24 [0.97, 1.59]			65.80* [12.07, 358.91]		1.45* [1.23, 1.71]
Existing disease	Hypertensive renal disease	78.10* [11.62, 524.66]		1.59* [1.08, 2.32]	1.37 [0.99, 1.90]		2.76* [1.83, 4.16]				2.77* [1.19, 6.42]
Existing disease	Acute kidney injury			1.60* [1.12, 2.28]		1.54* [1.12, 2.10]	2.57* [1.89, 3.49]			2.14* [1.12, 4.09]	2.01 [0.89, 4.51]
Existing disease	Chronic kidney disease				1.09 [0.98, 1.22]					1.38* [1.02, 1.88]	3.38* [2.23, 5.12]
Existing disease	Kidney stones						1.30* [1.11, 1.52]
Existing disease	Non-alcholic fatty liver disease			1.31 [0.96, 1.78]						2.67* [1.71, 4.17]
Existing disease	Alcoholic liver disease		3.27* [2.09, 5.11]		1.53* [1.09, 2.16]					10.30* [7.11, 14.95]	3.46* [1.55, 7.71]
Existing disease	Liver cirrhosis					1.93* [1.30, 2.88]	1.67* [1.18, 2.35]				17.40* [8.68, 34.75]
Existing disease	Infective/viral hepatitis									2.46* [1.61, 3.74]
Existing disease	Gout						1.23* [1.02, 1.48]		1.66* [1.21, 2.28]
Existing disease	Rheumatoid arthritis		1.46* [1.13, 1.87]	1.40* [1.16, 1.69]		1.26* [1.01, 1.57]
Existing disease	Systemic lupus erythematosus			1.87* [1.10, 3.17]			1.69* [1.11, 2.57]
Existing disease	Anxiety disorders							1.16* [1.04, 1.29]
Existing disease	Serious mental illness	1.53* [1.17, 2.00]	2.04* [1.58, 2.63]		1.23* [1.01, 1.49]		1.56* [1.29, 1.89]
Existing disease	Depression		1.48* [1.33, 1.65]	1.06 [0.99, 1.15]			1.09* [1.03, 1.16]	1.22* [1.10, 1.35]	1.87* [1.51, 2.32]	1.28* [1.07, 1.52]
Existing disease	Atypical antipsychotic medication						1.47 [1.02, 2.14]	0.42* [0.20, 0.88]		0.19 [0.03, 1.36]
Existing disease	Antihypertensive medication	1.13* [1.04, 1.24]	1.15 [0.97, 1.36]	2.37* [1.69, 3.33]	1.28* [1.17, 1.40]	1.21* [1.07, 1.38]	4.65* [3.07, 7.05]	3.37* [1.75, 6.50]
Existing disease	Statins				1.28 [0.87, 1.90]				0.64* [0.49, 0.83]
Existing disease	Regular steroid tablets		1.27 [0.95, 1.70]	1.52* [1.24, 1.86]	1.16 [0.98, 1.37]	1.56* [1.29, 1.88]	1.39* [1.18, 1.64]
Existing disease	Insulin use	1.70* [1.34, 2.15]	1.81* [1.41, 2.32]	1.50* [1.24, 1.83]	1.31* [1.13, 1.52]	1.44* [1.22, 1.71]	1.39* [1.20, 1.60]
Existing disease	Any of the specified brain conditions				1.07* [1.03, 1.11]			1.03 [0.93, 1.14]
Existing disease	Any of the specified systemic inf conditions				1.14* [1.05, 1.24]	1.18* [1.04, 1.33]	1.16 [0.99, 1.35]	1.30* [1.14, 1.49]		1.40* [1.12, 1.76]
Interactions	Age (per 5 years) x Ex-smoker		1.00 [0.99, 1.01]
Interactions	Age (per 5 years) x Total cholesterol		1.01* [1.00, 1.01]
Interactions	Age (per 5 years) x Heart failure				0.74* [0.64, 0.84]
Interactions	Age squared x Ischaemic heart disease			0.98* [0.97, 0.99]
Interactions	Age squared x Myocardial infarction				0.98* [0.97, 1.00]
Interactions	Post-secondary education x SBP (10 points)			1.05* [1.01, 1.08]
Interactions	Non-white ethnicity x Alcohol: Non-drinker	0.56* [0.37, 0.86]
Interactions	Current smoker x Waist circumference							1.00 [1.00, 1.00]
Interactions	Current smoker x Infective/viral hepatitis								6.63* [3.45, 12.74]
Interactions	Heavy smoker (>= 20 per day) x Weight								0.96* [0.94, 0.98]
Interactions	Heavy smoker (>= 20 per day) x HDL cholesterol									3.07* [1.89, 4.96]
Interactions	Alcohol intake daily or nearly daily x Pulse rate > 90								2.25* [1.73, 2.92]
Interactions	Health: Poor x Waist circumference							0.99* [0.98, 1.00]
Interactions	Health: Poor x Total/HDL cholesterol ratio			0.93 [0.86, 1.01]
Interactions	BMI: Obese 2 (> 35) x Venous thromboembolism (DVT/PE)									0.41 [0.17, 1.00]
Interactions	Waist circumference x Waist-hip ratio							0.92* [0.90, 0.95]
Interactions	Waist circumference x Shortness of breath				0.99* [0.98, 0.99]
Interactions	Waist circumference x Antihypertensive medication							0.99* [0.98, 1.00]
Interactions	Waist circumference x Statins				1.00* [0.99, 1.00]
Interactions	Weight x Epilepsy								1.00 [0.99, 1.01]
Interactions	Waist-hip ratio x HDL cholesterol								11.80* [1.40, 99.41]
Interactions	Pulse rate > 90 x SBP (10 points)				1.00 [0.99, 1.00]
Interactions	SBP (10 points) x Antihypertensive medication						0.93* [0.90, 0.95]
Interactions	HDL cholesterol x Total/HDL cholesterol ratio					0.99 [0.96, 1.02]
Interactions	Total/HDL cholesterol ratio x Hypertensive renal disease	0.37* [0.21, 0.64]
Interactions	Total/HDL cholesterol ratio x Antihypertensive medication			0.89* [0.84, 0.95]
Interactions	Non-HDL cholesterol x Total cholesterol						1.00 [0.99, 1.00]
Interactions	Total cholesterol x Antihypertensive medication			0.96 [0.90, 1.02]
Interactions	Shortness of breath x Ischaemic heart disease					0.64* [0.54, 0.76]
Interactions	Ischaemic heart disease x Atrial fibrillation					0.81 [0.60, 1.09]
Interactions	Myocardial infarction x Atrial fibrillation					0.64* [0.46, 0.91]
Interactions	Antihypertensive medication x Statins							0.76* [0.66, 0.89]

## Sheet: Extended model
Category	Term	Stroke	DEM	MI	AF	HF	CKD	FLD	ALD	Cirr	LF
Demographics	Age (per 5 years)			1.22* [1.19, 1.25]	1.46* [1.10, 1.95]	1.16 [0.77, 1.73]
Demographics	Age squared (age/100)^2	1.05* [1.05, 1.06]	1.13* [1.12, 1.14]		1.02 [0.97, 1.07]	1.04 [0.97, 1.11]
Demographics	Sex	1.41* [1.28, 1.54]	1.80* [1.52, 2.13]	2.61* [2.33, 2.92]	1.19* [1.08, 1.32]	1.76* [1.57, 1.99]	1.70* [1.48, 1.94]	0.49* [0.43, 0.57]	2.53* [1.84, 3.47]
Demographics	Townsend deprivation index	1.03* [1.02, 1.04]	1.04* [1.02, 1.05]		1.01* [1.00, 1.02]			1.01 [1.00, 1.03]	1.03 [1.00, 1.06]
Demographics	Post-secondary education		0.83* [0.75, 0.91]	0.49* [0.31, 0.79]	0.98 [0.93, 1.03]	0.93 [0.87, 1.00]	0.90* [0.85, 0.95]	0.92 [0.85, 1.00]
Demographics	Non-white ethnicity				0.70* [0.59, 0.82]		1.16* [1.03, 1.31]			0.47* [0.30, 0.73]
Physical measures	Height (m)		0.34* [0.15, 0.76]	0.26* [0.16, 0.42]	13.80* [8.81, 21.52]			0.14* [0.07, 0.31]
Physical measures	BMI: Overweight				0.92* [0.87, 0.96]			1.24* [1.11, 1.39]
Physical measures	BMI: Obese 1 (30-35)							1.24* [1.12, 1.38]
Physical measures	BMI: Obese 2 (> 35)			0.78* [0.69, 0.87]	1.10 [0.99, 1.22]	1.24* [1.09, 1.40]	0.88* [0.81, 0.95]
Physical measures	Waist circumference							1.07* [1.05, 1.10]
Physical measures	Weight (kg)	0.99* [0.99, 1.00]	0.99* [0.99, 1.00]		1.01* [1.01, 1.02]	1.01* [1.00, 1.01]		1.02* [1.01, 1.02]
Physical measures	Waist-hip ratio		4.00* [1.83, 8.75]	2.34* [1.38, 3.96]	1.81* [1.17, 2.79]	2.19* [1.24, 3.85]	2.34* [1.55, 3.51]	154.00* [45.41, 523.00]	8.13* [1.76, 37.51]	7.64* [2.95, 19.80]	6.60* [1.49, 29.19]
Physical measures	Pulse rate < 60			1.11* [1.03, 1.20]	1.21* [1.14, 1.28]		0.92* [0.86, 0.98]	0.86* [0.76, 0.97]
Physical measures	Pulse rate > 90			0.91* [0.83, 0.99]		1.23* [1.13, 1.33]				1.20 [1.01, 1.42]
Physical measures	SBP (10 points)			1.08 [0.91, 1.28]
Physical measures	SBP Squared	1.55* [1.45, 1.65]		0.97 [0.55, 1.69]	1.17* [1.12, 1.22]	1.28* [1.21, 1.36]	1.34* [1.28, 1.40]
Standard biochem	HDL cholesterol							0.82* [0.69, 0.98]
Standard biochem	Total/HDL cholesterol ratio			1.25* [1.20, 1.30]
Standard biochem	Total cholesterol							0.93* [0.89, 0.97]		0.83* [0.78, 0.89]
Lifestyle	Current smoker	1.50* [1.32, 1.70]		1.42* [1.24, 1.62]	1.18* [1.08, 1.28]	1.28* [1.09, 1.49]			1.16 [0.78, 1.73]	1.50* [1.23, 1.83]
Lifestyle	Ex-smoker			1.13* [1.05, 1.21]	1.09* [1.03, 1.15]	1.12* [1.03, 1.20]	1.03 [0.98, 1.09]	1.09 [1.00, 1.19]
Lifestyle	Moderate smoker (10 - 19 per day)			1.29* [1.07, 1.55]		1.21 [0.98, 1.49]		1.44* [1.10, 1.88]	2.10* [1.29, 3.42]
Lifestyle	Heavy smoker (>= 20 per day)	1.48* [1.22, 1.79]	1.42* [1.12, 1.79]	1.37* [1.15, 1.64]		1.22 [0.99, 1.50]		1.52* [1.16, 1.99]	2.37* [1.52, 3.70]
Lifestyle	Active (METS ≥ 600)		0.89* [0.80, 0.99]				0.95 [0.90, 1.00]			0.78* [0.66, 0.91]
Lifestyle	Alcohol intake daily or nearly daily				1.07* [1.01, 1.14]	1.10* [1.01, 1.21]	0.89* [0.83, 0.96]		2.73* [2.10, 3.54]
Lifestyle	Alcohol intake once a week or more		0.89 [0.79, 1.00]	0.87* [0.81, 0.94]		0.88* [0.80, 0.96]	0.90* [0.85, 0.95]	0.85* [0.77, 0.93]
Lifestyle	Alcohol: Non-drinker		1.20* [1.03, 1.40]	1.09 [0.98, 1.22]		1.18* [1.05, 1.32]		1.10 [0.96, 1.26]	2.15* [1.45, 3.19]	1.58* [1.25, 1.99]
Lifestyle	Health: Excellent	0.76* [0.66, 0.86]	0.77* [0.66, 0.91]	0.83* [0.74, 0.92]	0.87* [0.80, 0.94]	0.70* [0.61, 0.81]	0.82* [0.75, 0.90]	0.71* [0.60, 0.85]	0.39* [0.22, 0.70]
Lifestyle	Health: Poor	1.42* [1.23, 1.63]	1.54* [1.31, 1.80]	1.78* [1.23, 2.57]	1.25* [1.14, 1.37]	1.36* [1.22, 1.51]	1.13* [1.03, 1.24]	1.25* [1.10, 1.42]			2.11* [1.47, 3.03]
Lifestyle	Lives alone at home					1.16* [1.08, 1.26]			1.26 [1.01, 1.59]
Family history	Family history: Heart disease (more than one rel)			1.31* [1.20, 1.43]	1.11* [1.04, 1.19]	1.13* [1.03, 1.24]	1.14* [1.07, 1.23]
Family history	Family history: Heart disease (yes/no)		0.86* [0.79, 0.95]	1.17* [1.09, 1.25]	1.05 [1.00, 1.11]			1.13* [1.04, 1.23]
Family history	Family history: Dementia (more than one rel)		1.90* [1.37, 2.64]
Family history	Family history: Dementia (yes/no)		1.64* [1.46, 1.83]	0.87* [0.79, 0.96]	0.87* [0.81, 0.94]	0.84* [0.75, 0.93]
Family history	Family history: Diabetes (more than one rel)						0.89 [0.79, 1.01]
Family history	Family history: Diabetes (binary)							1.13* [1.04, 1.23]
Family history	Family history: Stroke (more than one rel)	1.31* [1.10, 1.58]					0.89 [0.78, 1.02]
Family history	Family history: Stroke (binary)	1.08 [0.99, 1.17]
Existing disease	Hypertension		1.15 [0.97, 1.35]	1.18* [1.06, 1.31]	1.08 [0.99, 1.18]	1.13 [0.99, 1.29]	1.18* [1.08, 1.30]	1.21* [1.10, 1.32]	1.40* [1.13, 1.74]
Existing disease	High cholesterol			1.15* [1.06, 1.25]			1.12* [1.05, 1.20]
Existing disease	Diabetes	1.20* [1.02, 1.41]	1.40* [1.18, 1.66]	1.14 [1.00, 1.30]		1.24* [1.10, 1.40]	1.54* [1.40, 1.70]	1.46* [1.30, 1.65]	1.57* [1.18, 2.08]	1.76* [1.43, 2.16]	1.67* [1.17, 2.39]
Existing disease	Chronic obstructive pulmonary disease (COPD)		1.24* [1.02, 1.51]	1.14 [0.98, 1.32]	1.14* [1.02, 1.28]	1.23* [1.08, 1.41]	1.04 [0.92, 1.18]
Existing disease	Any cancer	1.22* [1.09, 1.37]			1.16* [1.08, 1.24]	1.14* [1.04, 1.26]	1.09* [1.02, 1.18]	1.14* [1.01, 1.29]
Existing disease	Shortness of breath	1.14* [1.02, 1.28]		1.26* [1.15, 1.39]	4.04* [2.61, 6.25]	1.72* [1.55, 1.90]		1.28* [1.15, 1.43]
Existing disease	Syncope, fainting, dizziness, vertigo		1.20* [1.05, 1.38]	1.24* [1.12, 1.37]	1.09* [1.01, 1.18]			1.15* [1.01, 1.31]
Existing disease	Atherosclerosis / peripheral artery disease	1.28* [1.07, 1.53]			1.11 [0.98, 1.25]	1.15 [1.00, 1.33]	1.23* [1.09, 1.39]
Existing disease	Venous thromboembolism (DVT/PE)		1.14 [0.95, 1.37]	1.19* [1.05, 1.36]	1.24* [1.13, 1.36]	1.20* [1.06, 1.35]	1.06 [0.95, 1.17]
Existing disease	Erectile dysfunction			1.09 [0.98, 1.22]	1.06 [0.98, 1.16]		1.12* [1.02, 1.24]
Existing disease	Stroke		1.35* [1.10, 1.65]		1.14 [1.00, 1.31]	1.25* [1.09, 1.43]
Existing disease	Transient ischaemic attack (TIA)	2.07* [1.57, 2.74]
Existing disease	Cerebrovascular diseases						1.01 [0.82, 1.25]
Existing disease	Alzheimer's disease / dementia	2.00* [1.13, 3.53]					1.13 [0.72, 1.77]
Existing disease	Epilepsy	1.90* [1.49, 2.41]	1.84* [1.44, 2.36]	1.40* [1.13, 1.73]	1.11 [0.92, 1.33]
Existing disease	Parkinson's disease		6.35* [4.94, 8.15]	1.74* [1.20, 2.51]	1.25 [0.92, 1.69]	1.90* [1.33, 2.71]	1.45* [1.06, 1.99]
Existing disease	Multiple sclerosis		2.22* [1.33, 3.71]
Existing disease	Migraines							1.15 [0.99, 1.33]
Existing disease	Learning difficulties		2.74* [1.22, 6.14]
Existing disease	Sleep disorder (insomnia, sleep apnoea)		0.84* [0.76, 0.93]
Existing disease	Traumatic brain injury	1.27 [1.00, 1.60]	1.85* [1.46, 2.34]	1.26* [1.05, 1.52]		1.22 [0.99, 1.49]
Existing disease	Ischaemic heart disease	1.15 [0.98, 1.35]	1.14 [0.99, 1.31]	4.52* [2.73, 7.48]	1.24* [1.12, 1.36]	1.66* [1.45, 1.91]
Existing disease	Myocardial infarction	1.30* [1.07, 1.58]			2.29* [1.26, 4.18]	1.99* [1.72, 2.30]	1.09 [0.98, 1.21]
Existing disease	Cardiac arrhythmia					1.71* [1.47, 1.98]	1.19* [1.04, 1.36]
Existing disease	Atrial fibrillation	2.04* [1.73, 2.40]				1.65* [1.35, 2.03]	0.86 [0.72, 1.02]
Existing disease	Non-ischaemic cardiomyopathies				1.82* [1.40, 2.36]	2.42* [1.82, 3.21]	1.53* [1.20, 1.95]
Existing disease	Valvular heart disease	1.49* [1.21, 1.83]		1.25* [1.04, 1.51]	2.35* [2.08, 2.66]	2.24* [1.95, 2.58]	1.14 [0.98, 1.33]	0.73 [0.53, 1.01]
Existing disease	Heart failure	1.20 [0.94, 1.54]			67.10* [12.29, 366.44]		1.21* [1.02, 1.43]
Existing disease	Hypertensive renal disease						0.94 [0.62, 1.44]
Existing disease	Acute kidney injury			1.28 [0.90, 1.84]			1.39* [1.01, 1.89]
Existing disease	Chronic kidney disease										2.55* [1.62, 4.01]
Existing disease	Kidney stones						1.21* [1.04, 1.42]
Existing disease	Non-alcholic fatty liver disease			1.33 [0.97, 1.81]			1.43* [1.12, 1.84]			1.55 [0.99, 2.43]
Existing disease	Alcoholic liver disease		2.48* [1.57, 3.92]		1.28 [0.91, 1.81]		0.85 [0.54, 1.36]			3.52* [2.42, 5.11]
Existing disease	Liver cirrhosis						1.21 [0.84, 1.74]				2.68* [1.32, 5.46]
Existing disease	Infective/viral hepatitis				1.21 [0.99, 1.47]					1.78* [1.16, 2.72]
Existing disease	Rheumatoid arthritis		1.44* [1.12, 1.85]	1.36* [1.13, 1.65]		1.25 [1.00, 1.56]
Existing disease	Systemic lupus erythematosus						1.64* [1.11, 2.43]
Existing disease	Anxiety disorders						1.06 [0.98, 1.14]	1.15* [1.03, 1.28]
Existing disease	Serious mental illness	1.49* [1.14, 1.95]	1.98* [1.54, 2.56]		1.24* [1.02, 1.50]		1.34* [1.10, 1.62]
Existing disease	Depression		1.45* [1.31, 1.62]	1.06 [0.99, 1.15]			1.06 [0.99, 1.14]	1.22* [1.10, 1.34]	1.97* [1.59, 2.44]
Existing disease	Atypical antipsychotic medication						1.63* [1.12, 2.36]	0.38* [0.18, 0.81]
Existing disease	Antihypertensive medication	1.11* [1.02, 1.22]	1.12 [0.95, 1.33]	2.58* [1.84, 3.60]	1.29* [1.17, 1.41]	1.18* [1.04, 1.34]	1.34* [1.22, 1.48]
Existing disease	Statins				1.48 [1.01, 2.17]
Existing disease	Regular steroid tablets			1.43* [1.17, 1.75]		1.40* [1.16, 1.69]	1.04 [0.88, 1.23]
Existing disease	Insulin use	1.50* [1.18, 1.92]	1.72* [1.33, 2.22]	1.24* [1.01, 1.51]	1.25* [1.07, 1.46]	1.15 [0.97, 1.37]	0.86 [0.74, 1.00]
Existing disease	Any of the specified brain conditions				1.08* [1.03, 1.12]		1.06* [1.02, 1.10]	1.10* [1.03, 1.17]
Existing disease	Any of the specified systemic inf conditions					1.09 [0.96, 1.23]	1.13* [1.03, 1.23]
Interactions	Age (per 5 years) x Ex-smoker		1.00 [0.99, 1.01]
Interactions	Age (per 5 years) x Total cholesterol		1.01* [1.00, 1.01]
Interactions	Age (per 5 years) x Heart failure				0.73* [0.64, 0.84]
Interactions	Age squared x Ischaemic heart disease			0.98* [0.97, 0.99]
Interactions	Age squared x Myocardial infarction				0.98* [0.97, 1.00]
Interactions	Post-secondary education x SBP (10 points)			1.05* [1.01, 1.08]
Interactions	Non-white ethnicity x Alcohol: Non-drinker	0.50* [0.33, 0.77]
Interactions	Current smoker x Waist circumference							1.00 [1.00, 1.00]
Interactions	Current smoker x Infective/viral hepatitis								4.01* [2.02, 7.97]
Interactions	Alcohol intake daily or nearly daily x Pulse rate > 90								1.50* [1.14, 1.97]
Interactions	Health: Poor x Total/HDL cholesterol ratio			0.93 [0.86, 1.01]
Interactions	BMI: Obese 2 (> 35) x Venous thromboembolism (DVT/PE)									0.45 [0.19, 1.09]
Interactions	Waist circumference x Waist-hip ratio							0.92* [0.90, 0.95]
Interactions	Waist circumference x Shortness of breath				0.99* [0.98, 0.99]
Interactions	Waist circumference x Statins				0.99* [0.99, 1.00]
Interactions	Weight x Epilepsy								1.00 [0.99, 1.01]
Interactions	Waist-hip ratio x HDL cholesterol								1.62* [1.26, 2.08]
Interactions	Pulse rate > 90 x SBP (10 points)				1.00 [1.00, 1.01]
Interactions	SBP (10 points) x Gout				1.01 [1.00, 1.01]
Interactions	HDL cholesterol x Total/HDL cholesterol ratio					1.02 [0.99, 1.06]
Interactions	HDL cholesterol x Hypertensive renal disease	4.62* [2.51, 8.51]
Interactions	Total/HDL cholesterol ratio x Hypertensive renal disease	0.64* [0.50, 0.82]
Interactions	Total/HDL cholesterol ratio x Antihypertensive medication			0.90* [0.85, 0.96]
Interactions	Non-HDL cholesterol x Total cholesterol						1.00* [1.00, 1.01]
Interactions	Total cholesterol x Antihypertensive medication			0.94* [0.88, 0.99]
Interactions	Shortness of breath x Ischaemic heart disease					0.64* [0.54, 0.76]
Interactions	Ischaemic heart disease x Atrial fibrillation					0.80 [0.60, 1.08]
Interactions	Myocardial infarction x Atrial fibrillation					0.67* [0.48, 0.94]
Interactions	Antihypertensive medication x Statins							0.83* [0.74, 0.94]
Extra biochem	Albumin	0.14* [0.08, 0.27]		0.26* [0.15, 0.44]	0.29* [0.19, 0.44]	0.16* [0.08, 0.30]	0.57* [0.37, 0.90]		0.01* [0.00, 0.04]	0.01* [0.00, 0.02]	0.00* [0.00, 0.01]
Extra biochem	Alkaline phosphatase									1.00* [1.00, 1.01]
Extra biochem	ALP_log			1.19* [1.06, 1.35]
Extra biochem	Alanine aminotransferase				1.00 [0.99, 1.00]	1.00 [0.99, 1.00]				0.99* [0.99, 1.00]
Extra biochem	ALT_log		0.51* [0.43, 0.59]	0.90* [0.83, 0.97]	0.82* [0.72, 0.93]	0.78* [0.65, 0.93]	0.90* [0.85, 0.97]	1.99* [1.73, 2.29]
Extra biochem	Aspartate aminotransferase		1.00 [1.00, 1.01]					0.99* [0.99, 1.00]	0.99* [0.98, 1.00]	0.99* [0.98, 0.99]
Extra biochem	AST_log		2.11* [1.50, 2.97]					1.68* [1.25, 2.27]	4.35* [2.56, 7.38]	8.53* [5.31, 13.70]	2.32* [1.68, 3.22]
Extra biochem	bilirubin_log				1.12* [1.05, 1.20]
Extra biochem	bilirubin_total_0_imp							1.01* [1.00, 1.02]	1.02* [1.01, 1.03]	1.02* [1.00, 1.03]	1.03* [1.01, 1.04]
Extra biochem	CRP_HDL_ratio							0.98* [0.96, 0.99]
Extra biochem	CRP_log		0.88* [0.84, 0.93]	1.03 [0.99, 1.06]		1.02 [0.99, 1.06]	1.03* [1.01, 1.06]	1.15* [1.08, 1.23]
Extra biochem	Cystatin C		1.22 [1.00, 1.50]		1.29* [1.05, 1.60]		0.02* [0.01, 0.04]				1.80* [1.46, 2.23]
Extra biochem	CystC_log	1.92* [1.52, 2.43]		1.81* [1.51, 2.17]	1.87* [1.34, 2.62]	3.80* [2.90, 4.98]	1150.00* [431.32, 3064.95]			7.24* [4.31, 12.15]
Extra biochem	Estimated glomerular filtration rate						0.91* [0.90, 0.91]	1.01* [1.00, 1.01]
Extra biochem	GGT		1.00 [1.00, 1.00]				1.00* [1.00, 1.00]		1.00* [1.00, 1.00]		1.00 [1.00, 1.00]
Extra biochem	GGT_log		1.16* [1.02, 1.31]		1.18* [1.13, 1.24]	1.24* [1.17, 1.32]		1.58* [1.47, 1.69]	3.23* [2.55, 4.08]	2.23* [2.00, 2.47]	1.86* [1.43, 2.41]
Extra biochem	Glucose	1.02 [0.99, 1.05]	1.04* [1.01, 1.07]		1.02* [1.00, 1.04]	1.02 [0.99, 1.04]	1.02* [1.00, 1.04]
Extra biochem	Glycated haemoglobin (HbA1c)	1.00 [1.00, 1.01]		1.01* [1.01, 1.01]		1.01* [1.01, 1.02]	1.02* [1.01, 1.02]
Extra biochem	LDL direct			1.15* [1.09, 1.22]
Extra biochem	Platelet count				1.00* [1.00, 1.00]	1.00* [1.00, 1.00]		1.00* [1.00, 1.00]	1.00* [0.99, 1.00]	0.99* [0.99, 1.00]	0.99* [0.99, 1.00]
Extra biochem	Red blood cell count		0.74* [0.66, 0.84]		0.89* [0.83, 0.95]	0.90* [0.82, 0.98]	0.74* [0.69, 0.79]		0.40* [0.32, 0.50]	0.57* [0.49, 0.67]
Extra biochem	Serum creatinine					1.00 [1.00, 1.00]	0.97* [0.96, 0.97]			0.99* [0.98, 0.99]
Extra biochem	seCreatin_log				0.49* [0.42, 0.58]	0.51* [0.35, 0.73]			0.19* [0.11, 0.33]
Extra biochem	Serum Phosphate		1.40* [1.04, 1.88]		1.51* [1.29, 1.76]	1.56* [1.26, 1.93]	0.53* [0.45, 0.62]
Extra biochem	total_protein_0_imp					0.99 [0.98, 1.00]		1.01* [1.00, 1.02]	1.04* [1.02, 1.06]	1.05* [1.03, 1.07]
Extra biochem	Triglycerides								0.86* [0.78, 0.94]
Extra biochem	tri_log				0.78* [0.74, 0.82]	0.81* [0.75, 0.87]		1.19* [1.08, 1.32]
Extra biochem	Urate	1.00 [1.00, 1.00]	1.00* [1.00, 1.00]		1.00* [1.00, 1.00]	1.00* [1.00, 1.00]		1.00* [1.00, 1.00]	1.00* [1.00, 1.00]
Extra biochem	Urine Creatinine	1.00* [1.00, 1.00]	1.00* [1.00, 1.00]				1.00* [1.00, 1.00]	1.00 [1.00, 1.00]
